# Supplementary material for: Comparative Analysis of Mesophilic YqfB-Type Amidohydrolases
Source: Biomolecules. 2022 Oct 16;12(10):1492. doi: 10.3390/biom12101492 (PMC9599836; doi:10.3390/biom12101492)
Supplement: Supplementary file 1 [file biomolecules-12-01492-s001.zip]

Archive with 1 entries (1 files):
- biomolecules-1929156-supplementary.pdf
